# Supplementary material for: Genetic Variants Detected Using Cell-Free DNA from Blood and Tumor Samples in Patients with Inflammatory Breast Cancer
Source: Int J Mol Sci. 2020 Feb 14;21(4):1290. doi: 10.3390/ijms21041290 (PMC7072950; doi:10.3390/ijms21041290)
Supplement: Supplementary file 1 [file ijms-21-01290-s001.zip]

Archive with 10 entries (9 files):
- ijms-703397 SI/
- ijms-703397 SI/ijms-703397 SI Data.doc
- ijms-703397 SI/Supplementary Figure 1.tif
- ijms-703397 SI/Supplementary Legends for Table 3 and Table 4.doc
- ijms-703397 SI/Supplementary Table 1.doc
- ijms-703397 SI/Supplementary Table 2.doc
- ijms-703397 SI/Supplementary Table 3.xlsx
- ijms-703397 SI/Supplementary Table 4.xlsx
- ijms-703397 SI/Supplementary Table 5.doc
- ijms-703397 SI/Supplementary Table 6.doc
